# Supplementary material for: Physicians’ Perspectives on the Implementation of the Second Opinion Directive in Germany—An Exploratory Sequential Mixed-Methods Study
Source: Int J Environ Res Public Health. 2022 Jun 17;19(12):7426. doi: 10.3390/ijerph19127426 (PMC9224158; doi:10.3390/ijerph19127426)
Supplement: Supplementary file 1 [file ijerph-19-07426-s001.zip]

Archive with 12 entries (12 files):
- Supplementary Material File S10_Results of the subgroup 2.pdf
- Supplementary Material File S11_History of the admission of indications into the SOD.pdf
- Supplementary Material File S12_Number of inpatient surgeries.pdf
- Supplementary Material File S1_Interview guide.pdf
- Supplementary Material File S2_Joint Display.pdf
- Supplementary Material File S3_COREQ.pdf
- Supplementary Material File S4_STROBE.pdf
- Supplementary Material File S5 Depiction detailed quantitative analysis.pdf
- Supplementary Material File S6_GRAMMS.pdf
- Supplementary Material File S7_Characteristics of participants qualitative.pdf
- Supplementary Material File S8_Category system.pdf
- Supplementary Material File S9_Results of the subgroup 1.pdf
